# Supplementary material for: Precritical State Transition Dynamics in the Attractor Landscape of a Molecular Interaction Network Underlying Colorectal Tumorigenesis
Source: PLoS One. 2015 Oct 6;10(10):e0140172. doi: 10.1371/journal.pone.0140172 (PMC4595005; doi:10.1371/journal.pone.0140172)
Supplement: S1 Table — (XLSX) [file pone.0140172.s003.xlsx]

## Sheet: Sheet1
S1 Table. 100 sequences for 20 gene mutations that drive colorectal tumorigenesis.
A white cell indicates the permanent activation of the corresponding protein node (the value of the corresponding protein node is fixed to 1 in the Boolean network).
A grey cell represents the permanent inactivation of the corresponding protein node (the value of the corresponding protein node is fixed to 0 in the Boolean network).
Sequence No.	Gene Mutation No.
	1	2	3	4	5	6	7	8	9	10	11	12	13	14	15	16	17	18	19	20
1	APC	Mdm2	AMPK	Ras	FADD	Dsh	COX412	AKT	BAX	p27	p15	PTEN	Smad	GSH	p14	PI3K	p53	E-cadh	BAD	VEGF
2	APC	Caspase8	AMPK	FADD	Dsh	COX412	AKT	BAX	Ras	PTEN	p27	p15	GSH	Smad	p14	PI3K	E-cadh	BAD	p53	VEGF
3	APC	Dsh	Ras	PTEN	AMPK	FADD	COX412	AKT	Smad	BAX	p53	p27	p15	GSH	p14	PI3K	E-cadh	BAD	VEGF	PIP3
4	APC	TSC1/TSC2	ATM/ATR	FADD	Dsh	COX412	AKT	Ras	BAX	p27	p15	GSH	p14	PTEN	Smad	p53	PI3K	E-cadh	BAD	VEGF
5	APC	Caspase9	AMPK	Ras	FADD	Dsh	PTEN	COX412	AKT	BAX	Smad	p27	p15	p53	GSH	p14	PI3K	E-cadh	BAD	VEGF
6	APC	Slug	ATM/ATR	FADD	Dsh	COX412	Ras	PTEN	AKT	BAX	Smad	p27	p15	GSH	p14	PI3K	E-cadh	BAD	p53	VEGF
7	APC	p14	AMPK	FADD	Dsh	Ras	COX412	AKT	BAX	PTEN	Smad	p27	p15	GSH	p53	PI3K	E-cadh	BAD	VEGF	PIP3
8	APC	ATM/ATR	AMPK	FADD	Dsh	COX412	AKT	Ras	BAX	p27	PTEN	p15	GSH	Smad	p14	p53	PI3K	E-cadh	BAD	VEGF
9	APC	eEF2K	Ras	PTEN	ATM/ATR	FADD	Smad	Dsh	COX412	AKT	BAX	p27	p15	GSH	p14	PI3K	E-cadh	p53	BAD	VEGF
10	APC	Cytoc/APAF1	AMPK	Ras	FADD	Dsh	COX412	AKT	BAX	PTEN	p27	p15	GSH	p14	PI3K	Smad	p53	E-cadh	BAD	VEGF
11	APC	VEGF	ATM/ATR	FADD	Dsh	COX412	AKT	BAX	p27	Ras	p15	GSH	PTEN	p14	PI3K	Smad	E-cadh	p53	BAD	p70
12	APC	cdh1/UbcH10	Ras	PTEN	AMPK	FADD	Smad	Dsh	COX412	AKT	BAX	p27	p15	GSH	p14	p53	PI3K	E-cadh	BAD	VEGF
13	APC	p70	ATM/ATR	FADD	Ras	PTEN	Smad	Dsh	COX412	p53	AKT	BAX	p27	p15	GSH	p14	PI3K	E-cadh	BAD	VEGF
14	APC	p14	AMPK	FADD	Dsh	Ras	PTEN	COX412	AKT	Smad	BAX	p27	p15	GSH	PI3K	p53	E-cadh	BAD	VEGF	PIP3
15	APC	p27	AMPK	FADD	Dsh	Ras	COX412	AKT	BAX	p15	GSH	PTEN	Smad	p14	PI3K	E-cadh	BAD	VEGF	p53	PIP3
16	APC	PKC	ATM/ATR	Ras	FADD	PTEN	Dsh	COX412	AKT	Smad	BAX	p27	p15	GSH	p14	p53	PI3K	E-cadh	BAD	VEGF
17	APC	Ras	eEF2	PTEN	Smad	ATM/ATR	FADD	Dsh	COX412	AKT	BAX	p53	p27	p15	GSH	p14	PI3K	E-cadh	BAD	VEGF
18	APC	Ras	ERK	PTEN	AMPK	FADD	Dsh	COX412	AKT	BAX	p27	p15	Smad	GSH	p14	PI3K	E-cadh	BAD	p53	VEGF
19	APC	Max	ATM/ATR	FADD	Dsh	Ras	COX412	AKT	BAX	PTEN	Smad	p27	p15	GSH	p14	PI3K	E-cadh	BAD	p53	VEGF
20	APC	VEGF	ATM/ATR	FADD	Dsh	COX412	AKT	Ras	BAX	p27	PTEN	p15	GSH	p14	Smad	PI3K	E-cadh	p53	BAD	p70
21	APC	RTK	AMPK	FADD	Dsh	COX412	AKT	BAX	p27	p15	Ras	GSH	PTEN	p14	Smad	PI3K	E-cadh	p53	BAD	VEGF
22	APC	Slug	ATM/ATR	FADD	Dsh	COX412	AKT	BAX	p27	p15	Ras	GSH	PTEN	p14	PI3K	Smad	p53	E-cadh	BAD	VEGF
23	APC	p14	Ras	PTEN	Smad	AMPK	FADD	Dsh	COX412	AKT	p53	BAX	p27	p15	GSH	PI3K	E-cadh	BAD	VEGF	PIP3
24	APC	Cytoc/APAF1	AMPK	FADD	Dsh	COX412	Ras	PTEN	Smad	AKT	BAX	p27	p15	p53	GSH	p14	PI3K	E-cadh	BAD	VEGF
25	APC	beta-cat	AMPK	FADD	Dsh	COX412	AKT	BAX	Ras	p27	PTEN	p15	GSH	Smad	p14	PI3K	E-cadh	BAD	p53	VEGF
26	APC	p14	Ras	AMPK	FADD	Dsh	COX412	AKT	BAX	PTEN	p27	p15	GSH	PI3K	Smad	E-cadh	BAD	p53	VEGF	PIP3
27	APC	Dsh	AMPK	FADD	Ras	COX412	PTEN	AKT	BAX	p27	p15	GSH	p14	PI3K	E-cadh	Smad	BAD	p53	VEGF	PIP3
28	APC	Dsh	Ras	AMPK	FADD	COX412	PTEN	AKT	BAX	p27	p15	Smad	GSH	p14	p53	PI3K	E-cadh	BAD	VEGF	PIP3
29	APC	Rb	AMPK	FADD	Dsh	COX412	AKT	BAX	p27	Ras	PTEN	Smad	p15	GSH	p14	PI3K	E-cadh	BAD	p53	VEGF
30	APC	Caspase8	AMPK	FADD	Ras	Dsh	COX412	AKT	BAX	PTEN	Smad	p27	p15	GSH	p14	PI3K	E-cadh	BAD	p53	VEGF
31	APC	COX412	ATM/ATR	FADD	Ras	Dsh	Glut-1	PTEN	BAX	p27	p15	GSH	Smad	p14	p53	PI3K	E-cadh	BAD	VEGF	AMPK
32	APC	TSC1/TSC2	ATM/ATR	FADD	Dsh	COX412	AKT	BAX	p27	p15	Ras	GSH	PTEN	Smad	p14	p53	PI3K	E-cadh	BAD	VEGF
33	APC	RTK	Ras	AMPK	FADD	PTEN	Dsh	COX412	AKT	Smad	BAX	p27	p15	GSH	p53	p14	PI3K	E-cadh	BAD	VEGF
34	APC	UbcH10	AMPK	FADD	Dsh	COX412	Ras	AKT	BAX	p27	PTEN	p15	Smad	GSH	p53	p14	PI3K	E-cadh	BAD	VEGF
35	APC	Ras	eEF2	ATM/ATR	FADD	PTEN	Dsh	COX412	AKT	BAX	p27	Smad	p53	p15	GSH	p14	PI3K	E-cadh	BAD	VEGF
36	APC	UbcH10	AMPK	FADD	Ras	Dsh	COX412	AKT	PTEN	BAX	Smad	p53	p27	p15	GSH	p14	PI3K	E-cadh	BAD	VEGF
37	APC	Caspase8	AMPK	Ras	FADD	Dsh	COX412	AKT	BAX	p27	p15	GSH	PTEN	p14	PI3K	E-cadh	BAD	Smad	p53	VEGF
38	APC	mTOR	AMPK	FADD	Dsh	COX412	AKT	BAX	p27	p15	GSH	p14	Ras	PI3K	E-cadh	PTEN	Smad	p53	BAD	VEGF
39	APC	HIF1	Ras	AMPK	FADD	Dsh	PTEN	Smad	COX412	p53	AKT	BAX	p27	p15	GSH	p14	PI3K	E-cadh	BAD	VEGF
40	APC	Caspase9	Ras	AMPK	PTEN	FADD	Dsh	COX412	AKT	Smad	BAX	p27	p15	p53	GSH	p14	PI3K	E-cadh	BAD	VEGF
41	APC	LDHA	Ras	PTEN	ATM/ATR	Smad	FADD	Dsh	COX412	AKT	BAX	p27	p15	GSH	p14	PI3K	E-cadh	p53	BAD	VEGF
42	APC	HIF1	AMPK	FADD	Dsh	COX412	Ras	AKT	BAX	p27	p15	GSH	p14	PTEN	Smad	p53	PI3K	E-cadh	BAD	VEGF
43	APC	Miz-1	ATM/ATR	FADD	Dsh	COX412	AKT	Ras	BAX	p27	p15	PTEN	GSH	Smad	p53	p14	PI3K	E-cadh	BAD	VEGF
44	APC	FosJun	ATM/ATR	FADD	Dsh	COX412	AKT	BAX	p27	p15	GSH	p14	Ras	PI3K	E-cadh	PTEN	BAD	Smad	p53	VEGF
45	APC	MXI1	ATM/ATR	Ras	FADD	Dsh	COX412	AKT	BAX	p27	p15	GSH	PTEN	p14	Smad	p53	PI3K	E-cadh	BAD	VEGF
46	APC	mTOR	AMPK	FADD	Ras	PTEN	Smad	Dsh	COX412	AKT	BAX	p27	p53	p15	GSH	p14	PI3K	E-cadh	BAD	VEGF
47	APC	Rb	AMPK	FADD	Dsh	COX412	Ras	AKT	BAX	p27	PTEN	Smad	p15	p53	GSH	p14	PI3K	E-cadh	BAD	VEGF
48	APC	E2F/CyclinE	AMPK	FADD	Dsh	COX412	AKT	BAX	p27	p15	Ras	PTEN	GSH	p14	PI3K	Smad	E-cadh	BAD	p53	VEGF
49	APC	PHDs	AMPK	FADD	Dsh	COX412	AKT	Ras	BAX	p27	p15	GSH	p14	PI3K	PTEN	E-cadh	BAD	Smad	p53	VEGF
50	APC	Ras	PTEN	Smad	p70	p53	ATM/ATR	FADD	Dsh	COX412	AKT	BAX	p27	p15	GSH	p14	PI3K	E-cadh	BAD	VEGF
51	APC	TGFbeta	Ras	PTEN	AMPK	FADD	Dsh	COX412	AKT	Smad	BAX	p27	p15	GSH	p14	p53	PI3K	E-cadh	BAD	VEGF
52	APC	Bcl-2	Ras	AMPK	PTEN	FADD	Dsh	COX412	AKT	BAX	p27	p15	Smad	GSH	p14	PI3K	p53	E-cadh	BAD	VEGF
53	APC	FOXO	ATM/ATR	FADD	Ras	PTEN	Smad	Dsh	COX412	AKT	p53	BAX	p27	p15	GSH	p14	PI3K	E-cadh	BAD	VEGF
54	APC	RHEB	ATM/ATR	FADD	Ras	Dsh	PTEN	COX412	AKT	BAX	Smad	p27	p15	GSH	p14	PI3K	p53	E-cadh	BAD	VEGF
55	APC	Glut-1	ATM/ATR	FADD	Dsh	COX412	AKT	BAX	Ras	p27	PTEN	p15	Smad	GSH	p53	p14	PI3K	E-cadh	BAD	VEGF
56	APC	PHDs	AMPK	FADD	Ras	Dsh	COX412	AKT	PTEN	BAX	p27	p15	GSH	Smad	p14	p53	PI3K	E-cadh	BAD	VEGF
57	APC	Ras	NF1	ATM/ATR	FADD	Dsh	PTEN	COX412	AKT	BAX	Smad	p27	p15	GSH	p14	p53	PI3K	E-cadh	BAD	VEGF
58	APC	TAK1	Ras	ATM/ATR	FADD	PTEN	Dsh	Smad	COX412	AKT	BAX	p53	p27	p15	GSH	p14	PI3K	E-cadh	BAD	VEGF
59	APC	ERK	AMPK	FADD	Ras	PTEN	Dsh	COX412	AKT	BAX	Smad	p27	p15	GSH	p14	PI3K	p53	E-cadh	BAD	VEGF
60	APC	Ras	RTK	AMPK	FADD	PTEN	Dsh	COX412	AKT	Smad	BAX	p27	p15	GSH	p14	PI3K	E-cadh	BAD	p53	VEGF
61	APC	p90	Ras	PTEN	AMPK	Smad	FADD	Dsh	COX412	AKT	BAX	p27	p15	GSH	p14	PI3K	E-cadh	p53	BAD	VEGF
62	APC	Ras	PDK1	ATM/ATR	FADD	Dsh	COX412	PTEN	Smad	AKT	p53	BAX	p27	p15	GSH	p14	PI3K	E-cadh	BAD	VEGF
63	APC	MXI1	ATM/ATR	FADD	Dsh	COX412	AKT	BAX	Ras	PTEN	Smad	p27	p15	p53	GSH	p14	PI3K	E-cadh	BAD	VEGF
64	APC	NF1	ATM/ATR	Ras	PTEN	FADD	Dsh	Smad	COX412	AKT	BAX	p27	p53	p15	GSH	p14	PI3K	E-cadh	BAD	VEGF
65	APC	Myc	AMPK	FADD	Dsh	COX412	AKT	BAX	p27	p15	GSH	Ras	PTEN	p14	PI3K	E-cadh	BAD	Smad	p53	VEGF
66	APC	Myc	AMPK	FADD	Ras	PTEN	Dsh	COX412	AKT	BAX	p27	Smad	p15	p53	GSH	p14	PI3K	E-cadh	BAD	VEGF
67	APC	E2F/CyclinE	Ras	PTEN	AMPK	FADD	Smad	p53	Dsh	COX412	AKT	BAX	p27	p15	GSH	p14	PI3K	E-cadh	BAD	VEGF
68	APC	E-cadh	AMPK	FADD	Dsh	COX412	Ras	AKT	PTEN	BAX	p27	p15	Smad	GSH	p14	PI3K	p53	BAD	VEGF	PIP3
69	APC	FADD	AMPK	Dsh	COX412	AKT	Ras	BAX	p27	p15	GSH	p14	PI3K	PTEN	E-cadh	Smad	p53	BAD	VEGF	PIP3
70	APC	FosJun	ATM/ATR	FADD	Dsh	COX412	AKT	Ras	BAX	PTEN	Smad	p27	p15	GSH	p14	p53	PI3K	E-cadh	BAD	VEGF
71	APC	PHDs	AMPK	FADD	Ras	Dsh	COX412	PTEN	AKT	BAX	p27	Smad	p15	p53	GSH	p14	PI3K	E-cadh	BAD	VEGF
72	APC	Bcl-XL	AMPK	FADD	Dsh	COX412	AKT	BAX	p27	Ras	p15	GSH	PTEN	p14	PI3K	E-cadh	Smad	BAD	p53	VEGF
73	APC	JNK	AMPK	FADD	Ras	PTEN	Smad	Dsh	COX412	AKT	BAX	p27	p15	GSH	p14	p53	PI3K	E-cadh	BAD	VEGF
74	APC	p15	AMPK	FADD	Ras	Dsh	COX412	PTEN	Smad	AKT	BAX	p27	GSH	p14	PI3K	p53	E-cadh	BAD	VEGF	PIP3
75	APC	TAK1	ATM/ATR	Ras	PTEN	FADD	Dsh	COX412	AKT	BAX	Smad	p53	p27	p15	GSH	p14	PI3K	E-cadh	BAD	VEGF
76	APC	E-cadh	AMPK	FADD	Ras	Dsh	PTEN	Smad	COX412	AKT	BAX	p27	p15	GSH	p53	p14	PI3K	BAD	VEGF	PIP3
77	APC	PKC	Ras	ATM/ATR	PTEN	FADD	Dsh	COX412	AKT	BAX	p27	p15	GSH	p14	PI3K	E-cadh	BAD	Smad	p53	VEGF
78	APC	IKK	Ras	PTEN	ATM/ATR	FADD	Dsh	COX412	AKT	BAX	p27	p15	GSH	p14	PI3K	Smad	p53	E-cadh	BAD	VEGF
79	APC	Bcl-2	AMPK	FADD	Dsh	Ras	COX412	PTEN	AKT	BAX	p27	p15	GSH	p14	PI3K	E-cadh	Smad	BAD	p53	VEGF
80	APC	Miz-1	Ras	ATM/ATR	FADD	PTEN	Dsh	COX412	AKT	BAX	Smad	p27	p15	GSH	p14	PI3K	E-cadh	BAD	p53	VEGF
81	APC	Bak	AMPK	FADD	Dsh	COX412	AKT	BAX	p27	p15	Ras	GSH	PTEN	p14	PI3K	Smad	E-cadh	p53	BAD	VEGF
82	APC	BAX	AMPK	FADD	Dsh	COX412	Ras	PTEN	Smad	AKT	p27	p15	GSH	p14	PI3K	E-cadh	p53	BAD	VEGF	PIP3
83	APC	AMPK	ATM/ATR	FADD	Dsh	Ras	COX412	AKT	BAX	p27	PTEN	p15	GSH	p14	PI3K	E-cadh	BAD	Smad	p53	VEGF
84	APC	Bak	AMPK	Ras	FADD	Dsh	COX412	AKT	BAX	PTEN	p27	p15	GSH	Smad	p53	p14	PI3K	E-cadh	BAD	VEGF
85	APC	Bak	AMPK	FADD	Dsh	COX412	Ras	AKT	BAX	p27	p15	GSH	p14	PTEN	PI3K	Smad	E-cadh	p53	BAD	VEGF
86	APC	cdh1/UbcH10	AMPK	Ras	FADD	Dsh	COX412	PTEN	AKT	BAX	p27	p15	GSH	Smad	p14	PI3K	E-cadh	p53	BAD	VEGF
87	APC	Mdm2	AMPK	Ras	FADD	PTEN	Dsh	COX412	AKT	BAX	p27	p15	GSH	Smad	p14	p53	PI3K	E-cadh	BAD	VEGF
88	APC	Ras	PTEN	WNT	AMPK	FADD	Smad	Dsh	COX412	AKT	p53	BAX	p27	p15	GSH	p14	PI3K	E-cadh	BAD	VEGF
89	APC	cdc20	ATM/ATR	FADD	Ras	PTEN	Dsh	COX412	AKT	BAX	p27	p15	Smad	GSH	p53	p14	PI3K	E-cadh	BAD	VEGF
90	APC	Glut-1	ATM/ATR	FADD	Dsh	Ras	PTEN	COX412	AKT	Smad	BAX	p27	p15	GSH	p53	p14	PI3K	E-cadh	BAD	VEGF
91	APC	UbcH10	AMPK	Ras	FADD	Dsh	COX412	AKT	BAX	p27	PTEN	p15	Smad	p53	GSH	p14	PI3K	E-cadh	BAD	VEGF
92	APC	MXI1	ATM/ATR	FADD	Dsh	COX412	AKT	Ras	BAX	p27	p15	PTEN	GSH	p14	Smad	PI3K	E-cadh	BAD	p53	VEGF
93	APC	Ras	PTEN	Dsh	AMPK	FADD	COX412	AKT	Smad	BAX	p27	p15	GSH	p14	PI3K	E-cadh	BAD	p53	VEGF	PIP3
94	APC	hTERT	AMPK	FADD	Dsh	COX412	AKT	BAX	Ras	p27	p15	GSH	p14	PI3K	PTEN	Smad	E-cadh	p53	BAD	VEGF
95	APC	p15	AMPK	Ras	FADD	PTEN	Dsh	COX412	AKT	Smad	BAX	p27	GSH	p14	PI3K	E-cadh	BAD	p53	VEGF	PIP3
96	APC	PKC	ATM/ATR	FADD	Dsh	COX412	AKT	BAX	p27	p15	GSH	p14	PI3K	Ras	E-cadh	PTEN	Smad	BAD	p53	VEGF
97	APC	Ras	ERK	PTEN	AMPK	FADD	Dsh	COX412	AKT	BAX	p27	Smad	p15	GSH	p53	p14	PI3K	E-cadh	BAD	VEGF
98	APC	p15	AMPK	FADD	Dsh	COX412	Ras	PTEN	AKT	BAX	p27	GSH	p14	Smad	PI3K	p53	E-cadh	BAD	VEGF	PIP3
99	APC	BAX	AMPK	FADD	Ras	Dsh	PTEN	COX412	AKT	p27	p15	GSH	p14	PI3K	Smad	E-cadh	BAD	p53	VEGF	PIP3
100	APC	RHEB	Ras	ATM/ATR	FADD	PTEN	Smad	Dsh	COX412	AKT	p53	BAX	p27	p15	GSH	p14	PI3K	E-cadh	BAD	VEGF
