# Supplementary material for: Precritical State Transition Dynamics in the Attractor Landscape of a Molecular Interaction Network Underlying Colorectal Tumorigenesis
Source: PLoS One. 2015 Oct 6;10(10):e0140172. doi: 10.1371/journal.pone.0140172 (PMC4595005; doi:10.1371/journal.pone.0140172)
Supplement: S2 Table — (XLSX) [file pone.0140172.s004.xlsx]

## Sheet: Sheet1
S2 Table. 100 sequences for 20 gene mutations for which all the genes were randomly selected and the mutations randomly occurred regardless of tumorigenesis.
A white cell indicates the permanent activation of the corresponding protein node (the value of the corresponding protein node is fixed to 1 in the Boolean network).
A grey cell represents the permanent inactivation of the corresponding protein node (the value of the corresponding protein node is fixed to 0 in the Boolean network).
Sequence No.	Gene Mutation No.
	1	2	3	4	5	6	7	8	9	10	11	12	13	14	15	16	17	18	19	20
1	LDHA	RAGS	Snail	TAK1	BAX	cdh1/UbcH10	Bcl-2	AMPK	HIF1	APC	p27	E2F	TGFbeta	p14	PTEN	Gli	p21	Caspase9	eEF2K	UbcH10
2	JNK	NF1	HIF1	hTERT	Gli	E2F	PDK1	Caspase9	TAK1	COX412	LDHA	IKK	Slug	ATM/ATR	Myc	FOXO	p14	Max	ERK	AMPK
3	beta-cat	FosJun	p14	TSC1/TSC2	Rb	Bcl-XL	hTERT	Mdm2	Slug	p21	p15	Bak	GSH	mTOR	NF1	Glut-1	MXI1	WNT	VEGF	PI3K
4	LDHA	FADD	PHDs	MXI1	CHK1/2	eEF2	JNK	ATM/ATR	GSK-3	Bak	PIP3	BAD	Smad	p70	Myc	p27	IKK	Caspase8	TAK1	VHL
5	beta-cat	Snail	hTERT	Miz-1	LDHA	PDK1	CHK1/2	Mdm2	Ras	cdh1/UbcH10	AKT	PI3K	RAGS	E2F	ERK	APC	Max	Bcl-XL	PTEN	p21
6	LDHA	PIP3	FosJun	Bcl-2	p21	BAX	ERK	NF-kB	PI3K	RTK	Bak	AKT	IKK	APC	RHEB	PHDs	HIF1	eEF2	p15	NF1
7	beta-cat	Bak	E2F/CyclinE	HIF1	LDHA	PI3K	Gli	JNK	p21	Caspase9	TSC1/TSC2	E-cadh	Snail	RTK	Bcl-2	IKK	TGFbeta	p53	VHL	Miz-1
8	GSK-3	ERK	p53	p27	CHK1/2	BAD	MXI1	COX412	p15	FosJun	p14	PDK1	JNK	Myc	Bcl-2	TGFbeta	Max	RAGS	VEGF	Gli
9	LDHA	p14	Bak	p90	BAX	Bcl-2	E-cadh	PHDs	p21	Max	RAGS	cdc20	Myc	p53	VHL	TSC1/TSC2	hTERT	Miz-1	BAD	GSH
10	beta-cat	E2F	Rb	PTEN	PIP3	MXI1	FOXO	Glut-1	p53	cdh1/UbcH10	Myc	hTERT	Dsh	APC	TSC1/TSC2	Miz-1	Smad	GSH	GSK-3	FADD
11	LDHA	PI3K	cdc20	BAD	TSC1/TSC2	GSH	BAX	FosJun	RTK	Snail	UbcH10	Rb	COX412	NF1	Glut-1	HIF1	Myc	GSK-3	mTOR	Dsh
12	beta-cat	UbcH10	Dsh	MXI1	BAD	FosJun	FOXO	E2F	Snail	p90	Caspase8	HIF1	Ras	p14	GSK-3	Miz-1	cdc20	eEF2K	AMPK	Smad
13	LDHA	Mdm2	Caspase9	WNT	TAK1	ATM/ATR	p70	ERK	AKT	cdc20	MXI1	E-cadh	Bak	GSK-3	NF1	Glut-1	p14	PHDs	PIP3	p90
14	beta-cat	Max	Glut-1	UbcH10	BAX	Myc	VHL	JNK	COX412	Bak	NF1	AMPK	GSH	p14	TSC1/TSC2	FosJun	Slug	eEF2K	mTOR	E-cadh
15	LDHA	Myc	PI3K	AKT	WNT	Cytoc/APAF1	PTEN	FosJun	PIP3	BAD	eEF2K	E2F	Bak	TAK1	COX412	cdc20	RAGS	GSH	ATM/ATR	Bcl-XL
16	GSK-3	Rb	TSC1/TSC2	APC	p70	Mdm2	PIP3	hTERT	Ras	CHK1/2	Bak	E2F/CyclinE	Caspase8	PTEN	Slug	Miz-1	beta-cat	MXI1	RAGS	IKK
17	LDHA	PIP3	p21	Dsh	Caspase9	Miz-1	PHDs	mTOR	TSC1/TSC2	RTK	eEF2	p53	Caspase8	Myc	RHEB	Cytoc/APAF1	TAK1	E2F/CyclinE	GSH	WNT
18	beta-cat	Bcl-2	p15	Max	NF-kB	Snail	RHEB	Mdm2	PIP3	Caspase9	GSH	FADD	NF1	Cytoc/APAF1	Caspase8	RTK	Dsh	p90	p27	PTEN
19	LDHA	beta-cat	PTEN	p53	GSK-3	Bcl-2	BAX	ATM/ATR	AMPK	WNT	E2F	mTOR	VEGF	PIP3	JNK	IKK	Cytoc/APAF1	p14	Max	ERK
20	beta-cat	E2F/CyclinE	PDK1	Mdm2	COX412	UbcH10	Gli	APC	TSC1/TSC2	Smad	Bcl-2	hTERT	VHL	TAK1	Myc	RTK	RAGS	Glut-1	LDHA	p21
21	LDHA	Max	NF-kB	Miz-1	Smad	PTEN	Slug	PDK1	PIP3	p21	TGFbeta	AKT	FOXO	p15	p27	BAD	p14	Dsh	Mdm2	cdh1/UbcH10
22	GSK-3	E-cadh	Rb	TAK1	GSH	Ras	Caspase9	Dsh	FOXO	IKK	p90	TGFbeta	Bcl-XL	PIP3	HIF1	BAX	Miz-1	cdc20	NF1	TSC1/TSC2
23	LDHA	E2F	p21	PDK1	CHK1/2	eEF2	PHDs	Myc	VHL	Dsh	GSK-3	NF-kB	WNT	PKC	p70	Rb	BAD	p90	p15	RHEB
24	beta-cat	Mdm2	Glut-1	mTOR	UbcH10	Gli	PI3K	Max	Ras	VEGF	WNT	GSK-3	Smad	JNK	eEF2	p14	GSH	FOXO	NF-kB	AKT
25	LDHA	BAD	Caspase9	Max	p15	CHK1/2	MXI1	p14	Mdm2	Gli	Smad	RTK	Ras	PIP3	PI3K	cdc20	WNT	AMPK	APC	eEF2K
26	beta-cat	FosJun	TGFbeta	Ras	UbcH10	Cytoc/APAF1	Myc	ATM/ATR	HIF1	ERK	COX412	RTK	Dsh	p53	hTERT	IKK	Bcl-2	PI3K	E2F	Max
27	LDHA	Rb	p27	PKC	FosJun	TSC1/TSC2	eEF2K	PIP3	GSH	E-cadh	mTOR	Miz-1	IKK	p21	AMPK	Gli	Caspase9	RAGS	ATM/ATR	JNK
28	JNK	p15	IKK	p70	BAD	E2F	PKC	AMPK	RHEB	Bak	WNT	cdh1/UbcH10	RTK	cdc20	Rb	NF1	Gli	HIF1	Snail	TGFbeta
29	LDHA	WNT	E2F	beta-cat	COX412	p27	GSK-3	p21	VHL	cdh1/UbcH10	Caspase8	Max	eEF2	AMPK	FOXO	NF-kB	p90	PI3K	BAX	Snail
30	beta-cat	cdh1/UbcH10	UbcH10	RHEB	RAGS	VHL	COX412	Bcl-XL	PDK1	Dsh	p53	NF-kB	hTERT	VEGF	Snail	Miz-1	p15	IKK	E2F	eEF2
31	LDHA	PKC	E2F/CyclinE	UbcH10	RHEB	p53	RTK	JNK	Rb	HIF1	CHK1/2	PDK1	ATM/ATR	TSC1/TSC2	TGFbeta	Glut-1	Myc	p15	beta-cat	VHL
32	LDHA	PIP3	p53	AKT	Cytoc/APAF1	RAGS	mTOR	Caspase8	hTERT	BAD	PHDs	Caspase9	p15	IKK	beta-cat	Bcl-XL	VEGF	NF-kB	TAK1	ERK
33	beta-cat	cdc20	MXI1	p21	BAX	Bcl-XL	Mdm2	ERK	AMPK	TSC1/TSC2	Cytoc/APAF1	FOXO	E-cadh	mTOR	HIF1	Ras	FosJun	PTEN	TAK1	PI3K
34	LDHA	beta-cat	GSH	Slug	Bcl-XL	p21	ATM/ATR	MXI1	eEF2K	mTOR	PKC	BAX	FADD	p90	TSC1/TSC2	Gli	cdc20	RAGS	PDK1	NF1
35	beta-cat	p14	RHEB	RAGS	AMPK	LDHA	VHL	RTK	NF1	cdh1/UbcH10	GSH	UbcH10	BAD	p53	Glut-1	Smad	VEGF	Gli	AKT	hTERT
36	LDHA	Smad	p90	Bcl-XL	eEF2	p53	p14	p27	CHK1/2	JNK	cdh1/UbcH10	BAX	E2F	IKK	MXI1	Mdm2	RHEB	p21	Miz-1	cdc20
37	GSK-3	BAX	Caspase9	WNT	PHDs	GSH	Dsh	TSC1/TSC2	Max	Bak	Bcl-2	p21	Slug	beta-cat	Rb	p14	ERK	COX412	AMPK	MXI1
38	LDHA	PTEN	PDK1	cdh1/UbcH10	p53	PIP3	Ras	Cytoc/APAF1	beta-cat	RTK	ERK	Bak	p21	Snail	hTERT	RAGS	VEGF	ATM/ATR	Mdm2	Caspase8
39	beta-cat	Bcl-2	E-cadh	Myc	AKT	p15	TGFbeta	eEF2K	PI3K	p14	FADD	PHDs	VEGF	APC	TSC1/TSC2	HIF1	RAGS	hTERT	eEF2	GSK-3
40	LDHA	Myc	FosJun	Rb	Ras	p90	cdh1/UbcH10	FADD	E-cadh	Glut-1	NF-kB	GSK-3	RTK	COX412	Cytoc/APAF1	FOXO	BAD	E2F/CyclinE	Max	AMPK
41	JNK	Smad	Snail	AMPK	GSH	TAK1	p53	E-cadh	Bak	mTOR	VEGF	PHDs	Gli	FosJun	Caspase8	Glut-1	FADD	cdh1/UbcH10	APC	Cytoc/APAF1
42	LDHA	Bcl-2	ERK	Caspase9	Cytoc/APAF1	NF1	IKK	beta-cat	Bak	E-cadh	MXI1	Myc	p27	eEF2K	p15	Dsh	RTK	FOXO	Mdm2	PDK1
43	beta-cat	cdh1/UbcH10	Smad	COX412	VHL	p70	TAK1	LDHA	FOXO	PI3K	p53	ATM/ATR	p27	eEF2	Dsh	Bcl-2	RTK	Mdm2	HIF1	Bcl-XL
44	LDHA	Caspase9	RAGS	PHDs	Myc	Glut-1	p21	PDK1	HIF1	GSK-3	Smad	cdh1/UbcH10	PTEN	p70	TAK1	Dsh	RHEB	RTK	ERK	Bak
45	GSK-3	beta-cat	COX412	p27	Bcl-XL	MXI1	VEGF	HIF1	Cytoc/APAF1	Rb	BAD	RTK	VHL	NF1	Snail	p53	Slug	Bcl-2	UbcH10	Glut-1
46	LDHA	p27	JNK	p21	mTOR	Bcl-XL	Gli	eEF2	Bcl-2	VHL	cdc20	ERK	hTERT	Ras	Smad	GSH	GSK-3	Myc	TSC1/TSC2	BAD
47	beta-cat	Snail	Miz-1	PDK1	Caspase8	FADD	Myc	NF-kB	COX412	MXI1	VEGF	p53	p14	Ras	Smad	E-cadh	VHL	GSH	Rb	APC
48	LDHA	Max	mTOR	Myc	AMPK	eEF2K	PDK1	AKT	Smad	PTEN	Bcl-XL	Cytoc/APAF1	cdh1/UbcH10	BAD	p90	p70	UbcH10	RTK	RAGS	beta-cat
49	GSK-3	HIF1	eEF2	PHDs	ERK	Ras	beta-cat	TAK1	ATM/ATR	p15	Cytoc/APAF1	VEGF	E2F	JNK	AKT	FADD	RTK	p53	TSC1/TSC2	NF-kB
50	beta-cat	Gli	Bcl-XL	HIF1	Slug	hTERT	JNK	p14	TSC1/TSC2	E2F/CyclinE	Caspase9	p53	Glut-1	NF-kB	p70	Myc	cdc20	RHEB	PI3K	E-cadh
51	LDHA	cdh1/UbcH10	Gli	E2F/CyclinE	WNT	eEF2	Mdm2	Caspase8	TAK1	Dsh	NF-kB	FosJun	E2F	JNK	hTERT	TSC1/TSC2	BAX	UbcH10	p70	IKK
52	beta-cat	p15	PDK1	Myc	NF1	AKT	Caspase9	Glut-1	VEGF	BAX	Gli	APC	eEF2K	Ras	PTEN	Max	Bcl-XL	p14	E2F/CyclinE	PKC
53	LDHA	FOXO	cdh1/UbcH10	p14	PTEN	Snail	cdc20	MXI1	RTK	Bcl-2	APC	Ras	PHDs	TSC1/TSC2	FADD	mTOR	Smad	E2F	Myc	COX412
54	beta-cat	UbcH10	PTEN	APC	Rb	COX412	p21	RTK	p15	mTOR	p70	ATM/ATR	NF-kB	VEGF	eEF2K	p53	NF1	PDK1	GSK-3	Bcl-XL
55	GSK-3	AKT	Bcl-2	VHL	p70	p27	PTEN	p15	COX412	HIF1	beta-cat	FosJun	p14	Caspase9	NF1	NF-kB	RAGS	PIP3	RTK	eEF2K
56	beta-cat	p15	cdc20	hTERT	Gli	LDHA	COX412	Caspase8	PIP3	APC	mTOR	Max	p27	RTK	CHK1/2	E2F/CyclinE	FosJun	Dsh	p53	GSH
57	LDHA	beta-cat	Caspase8	WNT	Mdm2	Snail	NF1	p14	E2F/CyclinE	Bcl-2	hTERT	UbcH10	Cytoc/APAF1	GSK-3	TGFbeta	Max	BAD	TAK1	Gli	Slug
58	beta-cat	Ras	hTERT	ATM/ATR	Slug	FADD	PKC	mTOR	Bak	Bcl-XL	E2F	Rb	AKT	Snail	eEF2	Max	PTEN	VEGF	p14	IKK
59	GSK-3	PIP3	CHK1/2	UbcH10	VEGF	p27	VHL	p15	beta-cat	ERK	FosJun	cdc20	FOXO	BAD	PTEN	ATM/ATR	Bak	COX412	BAX	NF1
60	beta-cat	p27	HIF1	p14	Caspase8	p90	TGFbeta	IKK	p21	AKT	PTEN	TSC1/TSC2	p53	MXI1	cdh1/UbcH10	PHDs	TAK1	p15	E-cadh	GSK-3
61	beta-cat	PKC	E2F/CyclinE	Caspase9	Cytoc/APAF1	Caspase8	p27	E-cadh	BAX	GSK-3	Max	AKT	TSC1/TSC2	CHK1/2	APC	ATM/ATR	IKK	Slug	Rb	p90
62	LDHA	E2F	PI3K	p15	TGFbeta	Gli	beta-cat	FOXO	cdc20	CHK1/2	cdh1/UbcH10	GSK-3	Rb	COX412	p53	Cytoc/APAF1	Snail	AKT	Bcl-XL	VHL
63	beta-cat	RTK	RHEB	E2F	NF1	IKK	GSH	WNT	Smad	cdh1/UbcH10	FOXO	VHL	GSK-3	AKT	Snail	TSC1/TSC2	TGFbeta	Miz-1	p21	hTERT
64	LDHA	PIP3	Gli	mTOR	AKT	E2F	cdc20	p27	p15	ATM/ATR	APC	Max	Snail	cdh1/UbcH10	p14	Smad	TAK1	MXI1	BAD	hTERT
65	beta-cat	Caspase9	ERK	mTOR	NF1	FADD	PKC	PIP3	LDHA	NF-kB	Max	Myc	GSK-3	cdc20	p15	BAD	Rb	Ras	cdh1/UbcH10	BAX
66	GSK-3	PIP3	eEF2K	p14	p70	BAX	E-cadh	Smad	BAD	NF1	p15	VHL	cdc20	Rb	Slug	Bcl-XL	AMPK	RHEB	Mdm2	hTERT
67	beta-cat	Max	p27	FOXO	cdc20	PTEN	E2F	ERK	PIP3	Dsh	BAD	FosJun	Gli	hTERT	HIF1	TSC1/TSC2	MXI1	BAX	RTK	eEF2K
68	LDHA	FOXO	COX412	Mdm2	PTEN	p14	mTOR	Caspase9	HIF1	FADD	PIP3	Bak	Caspase8	Cytoc/APAF1	Rb	cdh1/UbcH10	PDK1	ATM/ATR	cdc20	GSH
69	beta-cat	TAK1	Bak	PKC	Bcl-2	VEGF	JNK	Max	cdc20	Gli	Glut-1	FOXO	Caspase8	p15	p14	Cytoc/APAF1	Smad	eEF2K	PIP3	cdh1/UbcH10
70	beta-cat	PIP3	p70	E-cadh	Max	Smad	LDHA	p90	Ras	AKT	RAGS	TSC1/TSC2	BAD	PHDs	BAX	COX412	p21	ATM/ATR	TGFbeta	JNK
71	LDHA	PKC	TSC1/TSC2	p90	eEF2	Bcl-XL	FOXO	Mdm2	AMPK	Ras	TGFbeta	Caspase8	p27	Cytoc/APAF1	cdc20	p53	NF-kB	RAGS	COX412	MXI1
72	beta-cat	p27	PKC	Ras	RTK	p14	VEGF	p90	Miz-1	Bcl-2	PTEN	ATM/ATR	Dsh	BAX	Mdm2	LDHA	Caspase8	p53	Myc	APC
73	LDHA	Caspase9	JNK	Cytoc/APAF1	TSC1/TSC2	eEF2K	NF-kB	p70	TGFbeta	Rb	PHDs	VEGF	p90	COX412	eEF2	Caspase8	FosJun	p27	GSH	hTERT
74	beta-cat	Ras	E2F	cdc20	E2F/CyclinE	PDK1	FosJun	p14	ATM/ATR	p21	TSC1/TSC2	PIP3	Snail	p70	mTOR	AKT	VEGF	Gli	MXI1	LDHA
75	LDHA	MXI1	p70	VHL	JNK	Snail	p14	eEF2K	E2F/CyclinE	Caspase9	Miz-1	TAK1	p90	Mdm2	cdc20	HIF1	VEGF	COX412	p15	PI3K
76	beta-cat	hTERT	PKC	p90	Bak	Smad	Bcl-XL	PHDs	cdc20	PTEN	JNK	Bcl-2	Mdm2	AKT	GSK-3	p15	CHK1/2	APC	TGFbeta	Dsh
77	LDHA	Dsh	VEGF	APC	PTEN	Miz-1	TAK1	Cytoc/APAF1	Myc	Bcl-2	p15	Smad	Max	UbcH10	p70	Glut-1	cdc20	TGFbeta	hTERT	PDK1
78	beta-cat	Snail	cdh1/UbcH10	hTERT	p21	p53	Bcl-2	RHEB	Bcl-XL	Ras	RTK	PIP3	PDK1	Bak	mTOR	eEF2	p90	HIF1	E2F	E-cadh
79	beta-cat	FosJun	WNT	ATM/ATR	LDHA	VHL	Max	RTK	p70	Caspase8	Bcl-XL	AKT	E2F	Miz-1	Ras	Rb	Bak	NF-kB	p53	Cytoc/APAF1
80	LDHA	PTEN	p53	Mdm2	NF1	PDK1	TAK1	MXI1	p21	FADD	Dsh	JNK	eEF2K	VHL	cdh1/UbcH10	beta-cat	Glut-1	ATM/ATR	hTERT	HIF1
81	beta-cat	AMPK	p90	Ras	FADD	p15	p70	TGFbeta	UbcH10	GSH	RTK	LDHA	Rb	ATM/ATR	p14	HIF1	Caspase9	Bak	TSC1/TSC2	Mdm2
82	LDHA	Bcl-2	E-cadh	Max	PDK1	Myc	CHK1/2	p14	COX412	AKT	IKK	Miz-1	HIF1	cdh1/UbcH10	RAGS	FosJun	p90	MXI1	p53	p70
83	beta-cat	BAD	Glut-1	Rb	VHL	cdh1/UbcH10	Caspase8	cdc20	CHK1/2	Snail	PHDs	HIF1	NF1	Ras	Miz-1	Bcl-XL	LDHA	TAK1	RAGS	p90
84	LDHA	PIP3	TGFbeta	TSC1/TSC2	p90	p21	Rb	E2F/CyclinE	Slug	JNK	Gli	RHEB	E-cadh	hTERT	AKT	ERK	BAD	p53	MXI1	cdh1/UbcH10
85	beta-cat	APC	FADD	AKT	LDHA	PI3K	COX412	VHL	PKC	p53	IKK	NF-kB	p90	hTERT	FosJun	E2F/CyclinE	RAGS	Bak	Mdm2	Rb
86	LDHA	RTK	Cytoc/APAF1	VHL	E2F	NF1	BAD	RAGS	PTEN	FADD	Slug	AMPK	COX412	WNT	UbcH10	GSH	GSK-3	cdc20	ATM/ATR	FOXO
87	beta-cat	PDK1	hTERT	cdh1/UbcH10	RHEB	Glut-1	HIF1	Rb	eEF2	NF1	GSH	Myc	p14	p15	COX412	Snail	BAD	UbcH10	WNT	FADD
88	LDHA	BAD	p90	GSH	NF-kB	NF1	RTK	p21	PDK1	ATM/ATR	PI3K	FADD	p53	JNK	Smad	Glut-1	PKC	COX412	FOXO	GSK-3
89	GSK-3	JNK	p90	p14	RAGS	Myc	Snail	GSH	PKC	BAX	NF1	mTOR	PTEN	E-cadh	beta-cat	Cytoc/APAF1	AMPK	Ras	VHL	Bak
90	beta-cat	MXI1	NF-kB	VHL	p14	GSH	E-cadh	hTERT	JNK	TSC1/TSC2	eEF2	PDK1	Myc	GSK-3	TAK1	PHDs	BAX	RHEB	UbcH10	E2F/CyclinE
91	LDHA	COX412	BAX	MXI1	Bcl-2	Gli	E-cadh	E2F	PKC	PI3K	Smad	BAD	RTK	p15	PIP3	AMPK	Mdm2	FOXO	Bcl-XL	CHK1/2
92	beta-cat	FADD	Slug	TAK1	ERK	p27	p90	AMPK	cdh1/UbcH10	CHK1/2	FosJun	Smad	LDHA	p14	UbcH10	cdc20	Bak	AKT	VEGF	COX412
93	LDHA	Myc	p70	CHK1/2	NF-kB	mTOR	beta-cat	PDK1	p15	PI3K	APC	TAK1	HIF1	Slug	RTK	ERK	Dsh	cdc20	Mdm2	Rb
94	beta-cat	RTK	WNT	FosJun	E-cadh	JNK	E2F	p90	p70	Bcl-2	NF1	Ras	APC	eEF2K	Bak	Myc	RAGS	cdh1/UbcH10	Slug	LDHA
95	beta-cat	AMPK	PIP3	NF1	Max	TSC1/TSC2	FADD	UbcH10	E-cadh	p14	Mdm2	Bcl-2	hTERT	Caspase8	p90	Bak	PHDs	Miz-1	eEF2K	E2F/CyclinE
96	LDHA	BAX	hTERT	APC	UbcH10	eEF2K	Slug	CHK1/2	FOXO	p70	RAGS	Glut-1	p15	AMPK	Dsh	p14	AKT	p27	JNK	Cytoc/APAF1
97	beta-cat	E2F	FADD	p53	GSK-3	E-cadh	cdc20	Caspase9	VHL	COX412	Bak	RHEB	Smad	p21	IKK	Mdm2	p90	LDHA	Gli	p70
98	LDHA	Snail	Miz-1	PKC	p90	VHL	cdh1/UbcH10	Bak	FOXO	Max	RAGS	beta-cat	p14	TSC1/TSC2	E2F	Rb	Dsh	BAD	IKK	PTEN
99	beta-cat	Rb	CHK1/2	MXI1	VHL	p15	E2F	VEGF	PDK1	UbcH10	Glut-1	mTOR	GSK-3	PHDs	Ras	WNT	GSH	JNK	eEF2K	IKK
100	beta-cat	IKK	WNT	VEGF	ATM/ATR	cdh1/UbcH10	Slug	p14	p15	Bak	Rb	FADD	MXI1	PI3K	PKC	Smad	Mdm2	Miz-1	Gli	PIP3
