# Supplementary material for: Precritical State Transition Dynamics in the Attractor Landscape of a Molecular Interaction Network Underlying Colorectal Tumorigenesis
Source: PLoS One. 2015 Oct 6;10(10):e0140172. doi: 10.1371/journal.pone.0140172 (PMC4595005; doi:10.1371/journal.pone.0140172)
Supplement: S3 Table — (XLSX) [file pone.0140172.s005.xlsx]

## Sheet: Sheet1
S3 Table. The estimate of the basin size according to the variation of the sample size.
A: Apoptotic, P: Proliferative, Q: Quiescent
Mutation sequence '0' means no mutation.
Sample size of initial states for each environment		10000									100000									1000000
Trial No.		Trial 1			Trial 2			Trial 3			Trial 1			Trial 2			Trial 3			Trial 1			Trial 2			Trial 3
Estimate of the ratio of basin size		A	P	Q	A	P	Q	A	P	Q	A	P	Q	A	P	Q	A	P	Q	A	P	Q	A	P	Q	A	P	Q
Mutation sequence	0	0.88	0.03	0.09	0.88	0.03	0.09	0.88	0.03	0.09	0.88	0.03	0.09	0.88	0.03	0.09	0.88	0.03	0.09	0.88	0.03	0.09	0.88	0.03	0.09	0.88	0.03	0.09
	1	0.88	0.06	0.06	0.88	0.06	0.06	0.88	0.06	0.06	0.88	0.06	0.06	0.88	0.06	0.06	0.88	0.06	0.06	0.88	0.06	0.06	0.88	0.06	0.06	0.88	0.06	0.06
	2	0.88	0.06	0.06	0.88	0.06	0.06	0.88	0.06	0.06	0.88	0.06	0.06	0.88	0.06	0.06	0.88	0.06	0.06	0.88	0.06	0.06	0.88	0.06	0.06	0.88	0.06	0.06
	3	0.88	0.06	0.06	0.88	0.06	0.06	0.88	0.06	0.06	0.88	0.06	0.06	0.88	0.06	0.06	0.88	0.06	0.06	0.88	0.06	0.06	0.88	0.06	0.06	0.88	0.06	0.06
	4	0.81	0.06	0.13	0.81	0.06	0.13	0.81	0.06	0.13	0.81	0.06	0.13	0.78	0.06	0.16	0.81	0.06	0.13	0.81	0.06	0.13	0.81	0.06	0.13	0.81	0.06	0.13
	5	0.75	0.09	0.16	0.75	0.09	0.16	0.75	0.09	0.16	0.72	0.09	0.19	0.72	0.09	0.19	0.75	0.09	0.16	0.75	0.09	0.16	0.72	0.09	0.19	0.75	0.09	0.16
	6	0.56	0.09	0.34	0.5	0.09	0.41	0.53	0.09	0.38	0.5	0.09	0.41	0.53	0.09	0.38	0.56	0.09	0.34	0.56	0.09	0.34	0.5	0.13	0.38	0.53	0.09	0.38
	7	0.56	0.16	0.28	0.5	0.16	0.34	0.53	0.16	0.31	0.5	0.16	0.34	0.53	0.16	0.31	0.56	0.16	0.28	0.56	0.16	0.28	0.5	0.19	0.31	0.53	0.16	0.31
	8	0.56	0.25	0.19	0.5	0.28	0.22	0.53	0.25	0.22	0.5	0.25	0.25	0.53	0.25	0.22	0.56	0.25	0.19	0.56	0.25	0.19	0.5	0.28	0.22	0.53	0.25	0.22
	9	0.56	0.25	0.19	0.5	0.28	0.22	0.53	0.25	0.22	0.5	0.25	0.25	0.53	0.25	0.22	0.56	0.25	0.19	0.56	0.25	0.19	0.5	0.28	0.22	0.53	0.25	0.22
	10	0.44	0.28	0.28	0.44	0.28	0.28	0.44	0.25	0.31	0.41	0.28	0.31	0.44	0.25	0.31	0.41	0.31	0.28	0.47	0.28	0.25	0.34	0.28	0.38	0.44	0.25	0.31
	11	0	0.41	0.59	0	0.41	0.59	0	0.44	0.56	0	0.44	0.56	0	0.41	0.59	0	0.44	0.56	0	0.44	0.56	0	0.44	0.56	0	0.41	0.59
	12	0	0.41	0.59	0	0.41	0.59	0	0.44	0.56	0	0.44	0.56	0	0.41	0.59	0	0.44	0.56	0	0.44	0.56	0	0.44	0.56	0	0.41	0.59
	13	0	0.41	0.59	0	0.41	0.59	0	0.44	0.56	0	0.44	0.56	0	0.41	0.59	0	0.44	0.56	0	0.44	0.56	0	0.44	0.56	0	0.41	0.59
	14	0	0.41	0.59	0	0.41	0.59	0	0.44	0.56	0	0.44	0.56	0	0.41	0.59	0	0.44	0.56	0	0.44	0.56	0	0.44	0.56	0	0.41	0.59
	15	0	0.41	0.59	0	0.41	0.59	0	0.44	0.56	0	0.44	0.56	0	0.41	0.59	0	0.44	0.56	0	0.44	0.56	0	0.44	0.56	0	0.41	0.59
	16	0	0.5	0.5	0	0.5	0.5	0	0.5	0.5	0	0.5	0.5	0	0.5	0.5	0	0.5	0.5	0	0.5	0.5	0	0.5	0.5	0	0.5	0.5
	17	0	0.5	0.5	0	0.5	0.5	0	0.5	0.5	0	0.5	0.5	0	0.5	0.5	0	0.5	0.5	0	0.5	0.5	0	0.5	0.5	0	0.5	0.5
	18	0	0.5	0.5	0	0.5	0.5	0	0.5	0.5	0	0.5	0.5	0	0.5	0.5	0	0.5	0.5	0	0.5	0.5	0	0.5	0.5	0	0.5	0.5
	19	0	0.5	0.5	0	0.5	0.5	0	0.5	0.5	0	0.5	0.5	0	0.5	0.5	0	0.5	0.5	0	0.5	0.5	0	0.5	0.5	0	0.5	0.5
	20	0	0.5	0.5	0	0.5	0.5	0	0.5	0.5	0	0.5	0.5	0	0.5	0.5	0	0.5	0.5	0	0.5	0.5	0	0.5	0.5	0	0.5	0.5
